# Supplementary material for: BFF: Bayesian, Fiducial, and Frequentist Analysis of Cognitive Engagement among Cognitively Impaired Older Adults
Source: Entropy (Basel). 2021 Apr 6;23(4):428. doi: 10.3390/e23040428 (PMC8067417; doi:10.3390/e23040428)
Supplement: Supplementary file 1 [file entropy-23-00428-s001.zip]

Archive with 1 entries (1 files):
- entropy-1152729-supplementary.Rmd
