# Supplementary material for: BFF: Bayesian, Fiducial, and Frequentist Analysis of Cognitive Engagement among Cognitively Impaired Older Adults
Source: Entropy (Basel). 2021 Apr 6;23(4):428. doi: 10.3390/e23040428 (PMC8067417; doi:10.3390/e23040428)
Supplement: Supplementary file 1 [file entropy-23-00428-s001.zip › entropy-1152729-supplementary.Rmd]

---
title: "BFF analysis"
output:
  pdf_document: default
  html_notebook: default
---

```{r setup, include=FALSE}
knitr::opts_chunk$set(echo = TRUE)
knitr::opts_chunk$set(warning = FALSE, message = FALSE) 
```

First read and pre-process the data.
```{r}
library(readr)
library(dplyr)
library(tidyr)
ADdata <- read_csv("data.csv")
ADdata <- mutate(ADdata,ID=factor(PID))%>%
  mutate(baseage_c=baseage-mean(baseage,na.rm=TRUE),tertile=tercile-1)#%>%
```

Let us now prepare some functions for the fiducial.
```{r}
library(lmerTest)
library(BayesFactor)
library(rstan)

fiducial_stan = stan_model(model_code = "
functions {
  real fiduciaJacobian_lp(int n, int d, vector y, matrix X, vector beta, real sigma2a, real sigma2e, matrix Sa, matrix Se){
    matrix[n,n] S;
    matrix[n,d+2] fiducialM;
    
    S=sigma2a*Sa+sigma2e*Se;
    fiducialM=append_col(X,append_col(Se*mdivide_left_spd(S,y-X*beta),Sa*mdivide_left_spd(S,y-X*beta)));
    return 0.5*log_determinant(fiducialM'*fiducialM)-0.5*(d+2)*log(n);
  }
}

data {
  int<lower=1> n; //number of cases
  int<lower=1> d; //number of predictors
  real<lower=0> k; //max eigenvalue of Sa - typically max number of replication in a level
  
  matrix[n,d] X; //design matrix
  matrix[n,n]  Sa;  //random effect covariance matrix (typically block diagonal taking values 0,1)
  vector[n] y; //dependent variables
}

transformed data{
  cov_matrix[n]  Se;  //random effect covariance matrix - identity matrix
  vector[n] unitv;
  for(i in 1:n){
    unitv[i]=1;
  }
  Se=diag_matrix(unitv);
}

// The parameters accepted by the model. Our model
parameters {
  vector[d] beta; //fixed effects
  real<lower=0> sigma2e; //residual variance
  real<lower=0> u2; //sigma2e + k*sigma2a = k*u2 >0 
}

transformed parameters{
  real sigma2a; //random effect variance
  
  sigma2a=u2-sigma2e/k;
}

model {
  y ~ multi_normal(X*beta, sigma2a*Sa+sigma2e*Se);
  target+=fiduciaJacobian_lp(n, d, y, X, beta, sigma2a, sigma2e, Sa, Se);
}
")

fiducial_stan_input <- function(ADdataMat){
  d1 = length(ADdataMat[1,])
  n = length(ADdataMat[,1])
  
  y=ADdataMat[,1]
  facID=factor(ADdataMat[,2])
  X=cbind("intercept"=rep(1,n),ADdataMat[,3:d1]) #add intercept
  d=d1-1
  
  Sa=matrix(rep(0,n*n),ncol=n)
  for(my_fac in levels(facID)){
    temp_i=(facID==my_fac)
    Sa[temp_i,temp_i]=1
  }
  k=max(rowSums(Sa))
  return(list(n=n,d=d,k=k,X=X,Sa=Sa,y=y))
}
```

I run models in the order listed in the file (tab 2) https://docs.google.com/spreadsheets/d/1kqrW5IMGf4ifPG_kgwJ669XuRFVs6XYYfPk3Kt1odaY/edit#gid=0

Model a11
```{r}
#Frequentist using lmer 

FRfit <- lmer(sbpr ~ csbp_base + tertile + cog_FAC+physical_FAC + 
                tertile:cog_FAC+ tertile:physical_FAC + 
                (1 | ID),  data = ADdata)

#Bayesian
ADdataNA <- drop_na(ADdata,any_of(c("sbpr","ID",
                                    "csbp_base","tertile","cog_FAC","physical_FAC")))
Bfit <-generalTestBF(sbpr ~ csbp_base + tertile + cog_FAC+physical_FAC + 
                       tertile:cog_FAC+ tertile:physical_FAC + 
                       ID, data = ADdataNA, whichRandom="ID", neverExclude ="ID", 
                     progress = FALSE)%>%sort(decreasing=TRUE)

#Fiducial
#Order: dependent variable, levels of random effect, fixed effects design, interaction
ADdataMat=select(ADdata,c("sbpr","ID",
                          "csbp_base","tertile","cog_FAC","physical_FAC"))%>%
  mutate("tertile:cog_FAC"= tertile*cog_FAC,
         "tertile:physical_FAC"=tertile*physical_FAC)%>%
  drop_na()%>%data.matrix()

stan_input=fiducial_stan_input(ADdataMat)

FIDfit=sampling(fiducial_stan, data = stan_input, iter=5000L, refresh=0L)

#display results
summary(FRfit)
summary(FIDfit,pars=c("beta","sigma2a","sigma2e"),probs=c(.025,.975))$summary
summary(Bfit)
save.image("a11.RData")
```

Model a12 not run

Model a21
```{r}
#Frequentist using lmer 
FRfit <- lmer(sbpr ~ csbp_base + tertile + cog_FAC+mental_FAC + 
                tertile:cog_FAC+ tertile:mental_FAC + 
                (1 | ID),  data = ADdata)

#Bayesian
ADdataNA <- drop_na(ADdata,any_of(c("sbpr","ID",
                                    "csbp_base","tertile","cog_FAC","mental_FAC")))
Bfit <-generalTestBF(sbpr ~ csbp_base + tertile + cog_FAC+mental_FAC + 
                       tertile:cog_FAC+ tertile:mental_FAC + 
                       ID, data = ADdataNA, whichRandom="ID", neverExclude ="ID", 
                     progress = FALSE)%>%sort(decreasing=TRUE)

#Fiducial
#Order: dependent variable, levels of random effect, fixed effects design, interaction
ADdataMat=select(ADdata,c("sbpr","ID",
                          "csbp_base","tertile","cog_FAC","mental_FAC"))%>%
  mutate("tertile:cog_FAC"= tertile*cog_FAC,
         "tertile:mental_FAC"=tertile*mental_FAC)%>%
  drop_na()%>%data.matrix()

stan_input=fiducial_stan_input(ADdataMat)
FIDfit=sampling(fiducial_stan, data = stan_input, iter=5000L, refresh=0L)

#display results
summary(FRfit)
summary(FIDfit,pars=c("beta","sigma2a","sigma2e"),probs=c(.025,.975))$summary
summary(Bfit)
save.image("a21.RData")
```

model a22 not run

model a31
```{r}
#Frequentist using lmer 
FRfit <- lmer(sbpr ~ csbp_base + tertile + cog_FAC+clog_cortisol + 
                tertile:cog_FAC+ tertile:clog_cortisol + 
                (1 | ID),  data = ADdata)

#Bayesian
ADdataNA <- drop_na(ADdata,any_of(c("sbpr","ID",
                                    "csbp_base","tertile","cog_FAC","clog_cortisol")))
Bfit <-generalTestBF(sbpr ~ csbp_base + tertile + cog_FAC+clog_cortisol + 
                       tertile:cog_FAC+ tertile:clog_cortisol + 
                       ID, data = ADdataNA, whichRandom="ID", neverExclude ="ID", 
                     progress = FALSE)%>%sort(decreasing=TRUE)

#Fiducial
#Order: dependent variable, levels of random effect, fixed effects design, interaction
ADdataMat=select(ADdata,c("sbpr","ID",
                          "csbp_base","tertile","cog_FAC","clog_cortisol"))%>%
  mutate("tertile:cog_FAC"= tertile*cog_FAC,
         "tertile:clog_cortisol"=tertile*clog_cortisol)%>%
  drop_na()%>%data.matrix()

stan_input=fiducial_stan_input(ADdataMat)
FIDfit=sampling(fiducial_stan, data = stan_input, iter=5000L, refresh=0L)


#display results
summary(FRfit)
summary(FIDfit,pars=c("beta","sigma2a","sigma2e"),probs=c(.025,.975))$summary
summary(Bfit)
save.image("a31.RData")
```

model a32 not run

##Next we run models with quadratic terms

model b11
```{r}
#Frequentist using lmer 
FRfit <- lmer(sbpr ~ csbp_base + tertile + cog_FAC + phys_fac1 + phys_fac2 +
                tertile:cog_FAC + tertile:phys_fac2 + cog_FAC:phys_fac2 +
                tertile:cog_FAC:phys_fac2+
                (1 | ID),  data = ADdata)

#Bayesian
ADdataNA <- drop_na(ADdata,any_of(c("sbpr","ID",
                                    "csbp_base","tertile","cog_FAC", "phys_fac1", "phys_fac2")))
Bfit <-generalTestBF(sbpr ~ csbp_base + tertile + cog_FAC + phys_fac1 + phys_fac2 +
                       tertile:cog_FAC + tertile:phys_fac2 + cog_FAC:phys_fac2 +
                       tertile:cog_FAC:phys_fac2+
                       ID, data = ADdataNA, whichRandom="ID", neverExclude ="ID", 
                     progress = FALSE)%>%sort(decreasing=TRUE)

#Fiducial
#Order: dependent variable, levels of random effect, fixed effects design, interaction
ADdataMat=select(ADdata,c("sbpr","ID",
                          "csbp_base","tertile","cog_FAC", "phys_fac1", "phys_fac2"))%>%
  mutate("tertile:cog_FAC"= tertile*cog_FAC,
         "tertile:phys_fac2"=tertile*phys_fac2,
         "cog_FAC:phys_fac2"=cog_FAC*phys_fac2,
         "tertile:cog_FAC:phys_fac2"=tertile*cog_FAC*phys_fac2)%>%
  drop_na()%>%data.matrix()

stan_input=fiducial_stan_input(ADdataMat)
FIDfit=sampling(fiducial_stan, data = stan_input, iter=5000L, refresh=0L)


#display results
summary(FRfit)
summary(FIDfit,pars=c("beta","sigma2a","sigma2e"),probs=c(.025,.975))$summary
summary(Bfit)
save.image("b11.RData")
```


model b21
```{r}
#Frequentist using lmer 
FRfit <- lmer(sbpr ~ csbp_base + tertile + cog_FAC + ment_fac1 + ment_fac2 +
                tertile:cog_FAC + tertile:ment_fac2 + cog_FAC:ment_fac2 +
                tertile:cog_FAC:ment_fac2+
                (1 | ID),  data = ADdata)

#Bayesian
ADdataNA <- drop_na(ADdata,any_of(c("sbpr","ID",
                                    "csbp_base","tertile","cog_FAC", "ment_fac1", "ment_fac2")))
Bfit <-generalTestBF(sbpr ~ csbp_base + tertile + cog_FAC + ment_fac1 + ment_fac2 +
                       tertile:cog_FAC + tertile:ment_fac2 + cog_FAC:ment_fac2 +
                       tertile:cog_FAC:ment_fac2+
                       ID, data = ADdataNA, whichRandom="ID", neverExclude ="ID", 
                     progress = FALSE)%>%sort(decreasing=TRUE)

#Fiducial
#Order: dependent variable, levels of random effect, fixed effects design, interaction
ADdataMat=select(ADdata,c("sbpr","ID",
                          "csbp_base","tertile","cog_FAC", "ment_fac1", "ment_fac2"))%>%
  mutate("tertile:cog_FAC"= tertile*cog_FAC,
         "tertile:ment_fac2"=tertile*ment_fac2,
         "cog_FAC:ment_fac2"=cog_FAC*ment_fac2,
         "tertile:cog_FAC:ment_fac2"=tertile*cog_FAC*ment_fac2)%>%
  drop_na()%>%data.matrix()

stan_input=fiducial_stan_input(ADdataMat)
FIDfit=sampling(fiducial_stan, data = stan_input, iter=5000L, refresh=0L)


#display results
summary(FRfit)
summary(FIDfit,pars=c("beta","sigma2a","sigma2e"),probs=c(.025,.975))$summary
summary(Bfit)
save.image("b21.RData")
```

Model b31
```{r}
#Frequentist using lmer 
FRfit <- lmer(sbpr ~ csbp_base + tertile + cog_FAC + clog_cort1 + clog_cort2 +
                tertile:cog_FAC + tertile:clog_cort2 + cog_FAC:clog_cort2 +
                tertile:cog_FAC:clog_cort2+
                (1 | ID),  data = ADdata)

#Bayesian
ADdataNA <- drop_na(ADdata,any_of(c("sbpr","ID",
                                    "csbp_base","tertile","cog_FAC", "clog_cort1", "clog_cort2")))
Bfit <-generalTestBF(sbpr ~ csbp_base + tertile + cog_FAC + clog_cort1 + clog_cort2 +
                       tertile:cog_FAC + tertile:clog_cort2 + cog_FAC:clog_cort2 +
                       tertile:cog_FAC:clog_cort2+
                       ID, data = ADdataNA, whichRandom="ID", neverExclude ="ID", 
                     progress = FALSE)%>%sort(decreasing=TRUE)

#Fiducial
#Order: dependent variable, levels of random effect, fixed effects design, interaction
ADdataMat=select(ADdata,c("sbpr","ID",
                          "csbp_base","tertile","cog_FAC", "clog_cort1", "clog_cort2"))%>%
  mutate("tertile:cog_FAC"= tertile*cog_FAC,
         "tertile:clog_cort2"=tertile*clog_cort2,
         "cog_FAC:clog_cort2"=cog_FAC*clog_cort2,
         "tertile:cog_FAC:clog_cort2"=tertile*cog_FAC*clog_cort2)%>%
  drop_na()%>%data.matrix()

stan_input=fiducial_stan_input(ADdataMat)
FIDfit=sampling(fiducial_stan, data = stan_input, iter=5000L, refresh=0L)


#display results
summary(FRfit)
summary(FIDfit,pars=c("beta","sigma2a","sigma2e"),probs=c(.025,.975))$summary
summary(Bfit)
save.image("b31.RData")
```

Finally let us compute the null model
```{r}
#Frequentist using lmer 
FRfit <- lmer(sbpr ~  (1 | ID),  data = ADdata)

#Bayesian
ADdataNA <- drop_na(ADdata,any_of(c("sbpr","ID")))
Bfit <-generalTestBF(sbpr ~ 
                       ID, data = ADdataNA, whichRandom="ID", 
                     progress = FALSE)%>%sort(decreasing=TRUE)

#Fiducial
#Order: dependent variable, levels of random effect, fixed effects design, interaction
ADdataMat=select(ADdata,c("sbpr","ID"))%>%
  drop_na()%>%data.matrix()

stan_input=fiducial_stan_input(ADdataMat)
FIDfit=sampling(fiducial_stan, data = stan_input, iter=5000L, refresh=0L)


#display results
summary(FRfit)
summary(FIDfit,pars=c("beta","sigma2a","sigma2e"),probs=c(.025,.975))$summary
summary(Bfit)
save.image("a00.RData")
```

Postprocess The results
```{r}
library("stan")
sink("JansResultsV2.txt")
###########################
load("a00.RData")
#update names
fid_summary=summary(FIDfit,pars=c("beta","sigma2a","sigma2e"),probs=c(.025,.975))$summary
variable_names=colnames(ADdataMat) 
rownames(fid_summary)=c("(Intercept)",variable_names[2],"residual")

summary(FRfit)
print("Fiducial")
fid_summary[,c(1,3,4,5)]
summary(Bfit)

###########################
load("a11.RData")
#update names
fid_summary=summary(FIDfit,pars=c("beta","sigma2a","sigma2e"),probs=c(.025,.975))$summary
variable_names=colnames(ADdataMat) 
rownames(fid_summary)=c("(Intercept)",variable_names[3:length(variable_names)],variable_names[2],"residual")

summary(FRfit)
print("Fiducial")
fid_summary[,c(1,3,4,5)]
summary(Bfit)

###########################
load("a21.RData")
#update names
fid_summary=summary(FIDfit,pars=c("beta","sigma2a","sigma2e"),probs=c(.025,.975))$summary
variable_names=colnames(ADdataMat) 
rownames(fid_summary)=c("(Intercept)",variable_names[3:length(variable_names)],variable_names[2],"residual")

summary(FRfit)
print("Fiducial")
fid_summary[,c(1,3,4,5)]
summary(Bfit)

###########################
load("a31.RData")
#update names
fid_summary=summary(FIDfit,pars=c("beta","sigma2a","sigma2e"),probs=c(.025,.975))$summary
variable_names=colnames(ADdataMat) 
rownames(fid_summary)=c("(Intercept)",variable_names[3:length(variable_names)],variable_names[2],"residual")

summary(FRfit)
print("Fiducial")
fid_summary[,c(1,3,4,5)]
summary(Bfit)

###########################
load("b11.RData")
#update names
fid_summary=summary(FIDfit,pars=c("beta","sigma2a","sigma2e"),probs=c(.025,.975))$summary
variable_names=colnames(ADdataMat) 
rownames(fid_summary)=c("(Intercept)",variable_names[3:length(variable_names)],variable_names[2],"residual")

summary(FRfit)
print("Fiducial")
fid_summary[,c(1,3,4,5)]
summary(Bfit)

###########################
load("b21.RData")
#update names
fid_summary=summary(FIDfit,pars=c("beta","sigma2a","sigma2e"),probs=c(.025,.975))$summary
variable_names=colnames(ADdataMat)
rownames(fid_summary)=c("(Intercept)",variable_names[3:length(variable_names)],variable_names[2],"residual")

summary(FRfit)
print("Fiducial")
fid_summary[,c(1,3,4,5)]
summary(Bfit)

###########################
load("b31.RData")
#update names
fid_summary=summary(FIDfit,pars=c("beta","sigma2a","sigma2e"),probs=c(.025,.975))$summary
variable_names=colnames(ADdataMat)
rownames(fid_summary)=c("(Intercept)",variable_names[3:length(variable_names)],variable_names[2],"residual")

summary(FRfit)
print("Fiducial")
fid_summary[,c(1,3,4,5)]
summary(Bfit)

###############
sink()
```
